# Supplementary material for: A radiomics approach to the diagnosis of femoroacetabular impingement
Source: Front Radiol. 2023 Mar 20;3:1151258. doi: 10.3389/fradi.2023.1151258 (PMC10365279; doi:10.3389/fradi.2023.1151258)
Supplement: Supplementary file 1 [file Table1.xlsx]

## Sheet: Sheet1
Subset	Features
ALL	Acetabulum SS Compactness 1
	Acetabulum SS Compactness 2
	Acetabulum SS Maximum 3D Diameter
	Acetabulum SS Minimum 3D Diameter
	Acetabulum SS Median 3D Diameter
	Acetabulum SS Mean 3D Diameter
	Acetabulum SS Std 3D Diameter
	Acetabulum SS Variance 3D Diameter
	Acetabulum SS Skewness 3D Diameter
	Acetabulum SS Kurtosis 3D Diameter
	Acetabulum SS Equivalent R
	Acetabulum SS Max (D/2) / R
	Acetabulum SS Spherical disproportion
	Acetabulum SS Sphericity
	Acetabulum SS Area:
	Acetabulum SS Surface to volume ratio
	Acetabulum SS Volume
	Acetabulum SS mean normal0
	Acetabulum SS mean normal1
	Acetabulum SS mean normal2
	Acetabulum FOS Signal Energy
	Acetabulum FOS Signal Kurtosis
	Acetabulum FOS Signal MAD
	Acetabulum FOS Signal Max
	Acetabulum FOS Signal Mean
	Acetabulum FOS Signal Median
	Acetabulum FOS Signal Min
	Acetabulum FOS Signal Range
	Acetabulum FOS Signal RMS
	Acetabulum FOS Signal Skewness
	Acetabulum FOS Signal STD
	Acetabulum FOS Signal Variance
	Acetabulum FOS Histogram Entropy
	Acetabulum FOS Histogram Kurtosis
	Acetabulum FOS Histogram MAD
	Acetabulum FOS Histogram Max
	Acetabulum FOS Histogram Mean
	Acetabulum FOS Histogram Median
	Acetabulum FOS Histogram Min
	Acetabulum FOS Histogram Range
	Acetabulum FOS Histogram RMS
	Acetabulum FOS Histogram Skewness
	Acetabulum FOS Histogram STD
	Acetabulum FOS Histogram Uniformity
	Acetabulum FOS Histogram Variance
	Acetabulum FOS Histogram TotalFrequency
	Acetabulum FOS Histogram Quantile 0.01
	Acetabulum FOS Histogram Quantile 0.1
	Acetabulum FOS Histogram Quantile 0.2
	Acetabulum FOS Histogram Quantile 0.3
	Acetabulum FOS Histogram Quantile 0.4
	Acetabulum FOS Histogram Quantile 0.5
	Acetabulum FOS Histogram Quantile 0.6
	Acetabulum FOS Histogram Quantile 0.7
	Acetabulum FOS Histogram Quantile 0.8
	Acetabulum FOS Histogram Quantile 0.9
	Acetabulum FOS Histogram Quantile 0.99
	Acetabulum GLCM Autocorrelation
	Acetabulum GLCM Cluster Prominence
	Acetabulum GLCM Cluster Shade
	Acetabulum GLCM Cluster Tendency
	Acetabulum GLCM Contrast
	Acetabulum GLCM Correlation
	Acetabulum GLCM Difference Entropy
	Acetabulum GLCM Dissimilarity
	Acetabulum GLCM Energy
	Acetabulum GLCM Entropy
	Acetabulum GLCM Homogeneity
	Acetabulum GLCM homogeneity2
	Acetabulum GLCM IMOC1
	Acetabulum GLCM IMOC2
	Acetabulum GLCM Inverse Difference moment
	Acetabulum GLCM Inverse Difference moment2
	Acetabulum GLCM Inverse Variance
	Acetabulum GLCM Max Probability
	Acetabulum GLCM Sum Average
	Acetabulum GLCM Sum Entropy
	Acetabulum GLCM Inertia
	Acetabulum GLCM Variance
	Acetabulum GLCM SumVariance
	Acetabulum GLRLM Short Run Emphasis
	Acetabulum GLRLM Long Run Emphasis
	Acetabulum GLRLM Gray Level Non Uniformity
	Acetabulum GLRLM Run Length Non Uniformity
	Acetabulum GLRLM Run Percentage
	Acetabulum GLRLM Low Gray Level Run Emphasis
	Acetabulum GLRLM high Gray Level Run Emphasis
	Acetabulum GLRLM Short Run Low Gray Level Emphasis
	Acetabulum GLRLM Short Run High Gray Level Emphasis
	Acetabulum GLRLM Long Run Low Gray Level Emphasis
	Acetabulum GLRLM Long Run High Gray Level Emphasis
	Femur SS Compactness 1
	Femur SS Compactness 2
	Femur SS Maximum 3D Diameter
	Femur SS Minimum 3D Diameter
	Femur SS Median 3D Diameter
	Femur SS Mean 3D Diameter
	Femur SS Std 3D Diameter
	Femur SS Variance 3D Diameter
	Femur SS Skewness 3D Diameter
	Femur SS Kurtosis 3D Diameter
	Femur SS Equivalent R
	Femur SS Max (D/2) / R
	Femur SS Spherical disproportion
	Femur SS Sphericity
	Femur SS Area:
	Femur SS Surface to volume ratio
	Femur SS Volume
	Femur SS mean normal0
	Femur SS mean normal1
	Femur SS mean normal2
	Femur FOS Signal Energy
	Femur FOS Signal Kurtosis
	Femur FOS Signal MAD
	Femur FOS Signal Max
	Femur FOS Signal Mean
	Femur FOS Signal Median
	Femur FOS Signal Min
	Femur FOS Signal Range
	Femur FOS Signal RMS
	Femur FOS Signal Skewness
	Femur FOS Signal STD
	Femur FOS Signal Variance
	Femur FOS Histogram Entropy
	Femur FOS Histogram Kurtosis
	Femur FOS Histogram MAD
	Femur FOS Histogram Max
	Femur FOS Histogram Mean
	Femur FOS Histogram Median
	Femur FOS Histogram Min
	Femur FOS Histogram Range
	Femur FOS Histogram RMS
	Femur FOS Histogram Skewness
	Femur FOS Histogram STD
	Femur FOS Histogram Uniformity
	Femur FOS Histogram Variance
	Femur FOS Histogram TotalFrequency
	Femur FOS Histogram Quantile 0.01
	Femur FOS Histogram Quantile 0.1
	Femur FOS Histogram Quantile 0.2
	Femur FOS Histogram Quantile 0.3
	Femur FOS Histogram Quantile 0.4
	Femur FOS Histogram Quantile 0.5
	Femur FOS Histogram Quantile 0.6
	Femur FOS Histogram Quantile 0.7
	Femur FOS Histogram Quantile 0.8
	Femur FOS Histogram Quantile 0.9
	Femur FOS Histogram Quantile 0.99
	Femur GLCM Autocorrelation
	Femur GLCM Cluster Prominence
	Femur GLCM Cluster Shade
	Femur GLCM Cluster Tendency
	Femur GLCM Contrast
	Femur GLCM Correlation
	Femur GLCM Difference Entropy
	Femur GLCM Dissimilarity
	Femur GLCM Energy
	Femur GLCM Entropy
	Femur GLCM Homogeneity
	Femur GLCM homogeneity2
	Femur GLCM IMOC1
	Femur GLCM IMOC2
	Femur GLCM Inverse Difference moment
	Femur GLCM Inverse Difference moment2
	Femur GLCM Inverse Variance
	Femur GLCM Max Probability
	Femur GLCM Sum Average
	Femur GLCM Sum Entropy
	Femur GLCM Inertia
	Femur GLCM Variance
	Femur GLCM SumVariance
	Femur GLRLM Short Run Emphasis
	Femur GLRLM Long Run Emphasis
	Femur GLRLM Gray Level Non Uniformity
	Femur GLRLM Run Length Non Uniformity
	Femur GLRLM Run Percentage
	Femur GLRLM Low Gray Level Run Emphasis
	Femur GLRLM high Gray Level Run Emphasis
	Femur GLRLM Short Run Low Gray Level Emphasis
	Femur GLRLM Short Run High Gray Level Emphasis
	Femur GLRLM Long Run Low Gray Level Emphasis
	Femur GLRLM Long Run High Gray Level Emphasis
Texture	Acetabulum GLCM Autocorrelation
	Acetabulum GLCM Cluster Prominence
	Acetabulum GLCM Cluster Shade
	Acetabulum GLCM Cluster Tendency
	Acetabulum GLCM Contrast
	Acetabulum GLCM Correlation
	Acetabulum GLCM Difference Entropy
	Acetabulum GLCM Dissimilarity
	Acetabulum GLCM Energy
	Acetabulum GLCM Entropy
	Acetabulum GLCM Homogeneity
	Acetabulum GLCM homogeneity2
	Acetabulum GLCM IMOC1
	Acetabulum GLCM IMOC2
	Acetabulum GLCM Inverse Difference moment
	Acetabulum GLCM Inverse Difference moment2
	Acetabulum GLCM Inverse Variance
	Acetabulum GLCM Max Probability
	Acetabulum GLCM Sum Average
	Acetabulum GLCM Sum Entropy
	Acetabulum GLCM Inertia
	Acetabulum GLCM Variance
	Acetabulum GLCM SumVariance
	Acetabulum GLRLM Short Run Emphasis
	Acetabulum GLRLM Long Run Emphasis
	Acetabulum GLRLM Gray Level Non Uniformity
	Acetabulum GLRLM Run Length Non Uniformity
	Acetabulum GLRLM Run Percentage
	Acetabulum GLRLM Low Gray Level Run Emphasis
	Acetabulum GLRLM high Gray Level Run Emphasis
	Acetabulum GLRLM Short Run Low Gray Level Emphasis
	Acetabulum GLRLM Short Run High Gray Level Emphasis
	Acetabulum GLRLM Long Run Low Gray Level Emphasis
	Acetabulum GLRLM Long Run High Gray Level Emphasis
	Femur GLCM Autocorrelation
	Femur GLCM Cluster Prominence
	Femur GLCM Cluster Shade
	Femur GLCM Cluster Tendency
	Femur GLCM Contrast
	Femur GLCM Correlation
	Femur GLCM Difference Entropy
	Femur GLCM Dissimilarity
	Femur GLCM Energy
	Femur GLCM Entropy
	Femur GLCM Homogeneity
	Femur GLCM homogeneity2
	Femur GLCM IMOC1
	Femur GLCM IMOC2
	Femur GLCM Inverse Difference moment
	Femur GLCM Inverse Difference moment2
	Femur GLCM Inverse Variance
	Femur GLCM Max Probability
	Femur GLCM Sum Average
	Femur GLCM Sum Entropy
	Femur GLCM Inertia
	Femur GLCM Variance
	Femur GLCM SumVariance
	Femur GLRLM Short Run Emphasis
	Femur GLRLM Long Run Emphasis
	Femur GLRLM Gray Level Non Uniformity
	Femur GLRLM Run Length Non Uniformity
	Femur GLRLM Run Percentage
	Femur GLRLM Low Gray Level Run Emphasis
	Femur GLRLM high Gray Level Run Emphasis
	Femur GLRLM Short Run Low Gray Level Emphasis
	Femur GLRLM Short Run High Gray Level Emphasis
	Femur GLRLM Long Run Low Gray Level Emphasis
	Femur GLRLM Long Run High Gray Level Emphasis
Histogram	Acetabulum FOS Histogram Entropy
	Acetabulum FOS Histogram Kurtosis
	Acetabulum FOS Histogram MAD
	Acetabulum FOS Histogram Max
	Acetabulum FOS Histogram Mean
	Acetabulum FOS Histogram Median
	Acetabulum FOS Histogram Min
	Acetabulum FOS Histogram Range
	Acetabulum FOS Histogram RMS
	Acetabulum FOS Histogram Skewness
	Acetabulum FOS Histogram STD
	Acetabulum FOS Histogram Uniformity
	Acetabulum FOS Histogram Variance
	Acetabulum FOS Histogram TotalFrequency
	Acetabulum FOS Histogram Quantile 0.01
	Acetabulum FOS Histogram Quantile 0.1
	Acetabulum FOS Histogram Quantile 0.2
	Acetabulum FOS Histogram Quantile 0.3
	Acetabulum FOS Histogram Quantile 0.4
	Acetabulum FOS Histogram Quantile 0.5
	Acetabulum FOS Histogram Quantile 0.6
	Acetabulum FOS Histogram Quantile 0.7
	Acetabulum FOS Histogram Quantile 0.8
	Acetabulum FOS Histogram Quantile 0.9
	Acetabulum FOS Histogram Quantile 0.99
	Femur FOS Histogram Entropy
	Femur FOS Histogram Kurtosis
	Femur FOS Histogram MAD
	Femur FOS Histogram Max
	Femur FOS Histogram Mean
	Femur FOS Histogram Median
	Femur FOS Histogram Min
	Femur FOS Histogram Range
	Femur FOS Histogram RMS
	Femur FOS Histogram Skewness
	Femur FOS Histogram STD
	Femur FOS Histogram Uniformity
	Femur FOS Histogram Variance
	Femur FOS Histogram TotalFrequency
	Femur FOS Histogram Quantile 0.01
	Femur FOS Histogram Quantile 0.1
	Femur FOS Histogram Quantile 0.2
	Femur FOS Histogram Quantile 0.3
	Femur FOS Histogram Quantile 0.4
	Femur FOS Histogram Quantile 0.5
	Femur FOS Histogram Quantile 0.6
	Femur FOS Histogram Quantile 0.7
	Femur FOS Histogram Quantile 0.8
	Femur FOS Histogram Quantile 0.9
	Femur FOS Histogram Quantile 0.99
Signal	Acetabulum FOS Signal Energy
	Acetabulum FOS Signal Kurtosis
	Acetabulum FOS Signal MAD
	Acetabulum FOS Signal Max
	Acetabulum FOS Signal Mean
	Acetabulum FOS Signal Median
	Acetabulum FOS Signal Min
	Acetabulum FOS Signal Range
	Acetabulum FOS Signal RMS
	Acetabulum FOS Signal Skewness
	Acetabulum FOS Signal STD
	Acetabulum FOS Signal Variance
	Femur FOS Signal Energy
	Femur FOS Signal Kurtosis
	Femur FOS Signal MAD
	Femur FOS Signal Max
	Femur FOS Signal Mean
	Femur FOS Signal Median
	Femur FOS Signal Min
	Femur FOS Signal Range
	Femur FOS Signal RMS
	Femur FOS Signal Skewness
	Femur FOS Signal STD
	Femur FOS Signal Variance
Acetabulum	Acetabulum SS Compactness 1
	Acetabulum SS Compactness 2
	Acetabulum SS Maximum 3D Diameter
	Acetabulum SS Minimum 3D Diameter
	Acetabulum SS Median 3D Diameter
	Acetabulum SS Mean 3D Diameter
	Acetabulum SS Std 3D Diameter
	Acetabulum SS Variance 3D Diameter
	Acetabulum SS Skewness 3D Diameter
	Acetabulum SS Kurtosis 3D Diameter
	Acetabulum SS Equivalent R
	Acetabulum SS Max (D/2) / R
	Acetabulum SS Spherical disproportion
	Acetabulum SS Sphericity
	Acetabulum SS Area:
	Acetabulum SS Surface to volume ratio
	Acetabulum SS Volume
	Acetabulum SS mean normal0
	Acetabulum SS mean normal1
	Acetabulum SS mean normal2
	Acetabulum FOS Signal Energy
	Acetabulum FOS Signal Kurtosis
	Acetabulum FOS Signal MAD
	Acetabulum FOS Signal Max
	Acetabulum FOS Signal Mean
	Acetabulum FOS Signal Median
	Acetabulum FOS Signal Min
	Acetabulum FOS Signal Range
	Acetabulum FOS Signal RMS
	Acetabulum FOS Signal Skewness
	Acetabulum FOS Signal STD
	Acetabulum FOS Signal Variance
	Acetabulum FOS Histogram Entropy
	Acetabulum FOS Histogram Kurtosis
	Acetabulum FOS Histogram MAD
	Acetabulum FOS Histogram Max
	Acetabulum FOS Histogram Mean
	Acetabulum FOS Histogram Median
	Acetabulum FOS Histogram Min
	Acetabulum FOS Histogram Range
	Acetabulum FOS Histogram RMS
	Acetabulum FOS Histogram Skewness
	Acetabulum FOS Histogram STD
	Acetabulum FOS Histogram Uniformity
	Acetabulum FOS Histogram Variance
	Acetabulum FOS Histogram TotalFrequency
	Acetabulum FOS Histogram Quantile 0.01
	Acetabulum FOS Histogram Quantile 0.1
	Acetabulum FOS Histogram Quantile 0.2
	Acetabulum FOS Histogram Quantile 0.3
	Acetabulum FOS Histogram Quantile 0.4
	Acetabulum FOS Histogram Quantile 0.5
	Acetabulum FOS Histogram Quantile 0.6
	Acetabulum FOS Histogram Quantile 0.7
	Acetabulum FOS Histogram Quantile 0.8
	Acetabulum FOS Histogram Quantile 0.9
	Acetabulum FOS Histogram Quantile 0.99
	Acetabulum GLCM Autocorrelation
	Acetabulum GLCM Cluster Prominence
	Acetabulum GLCM Cluster Shade
	Acetabulum GLCM Cluster Tendency
	Acetabulum GLCM Contrast
	Acetabulum GLCM Correlation
	Acetabulum GLCM Difference Entropy
	Acetabulum GLCM Dissimilarity
	Acetabulum GLCM Energy
	Acetabulum GLCM Entropy
	Acetabulum GLCM Homogeneity
	Acetabulum GLCM homogeneity2
	Acetabulum GLCM IMOC1
	Acetabulum GLCM IMOC2
	Acetabulum GLCM Inverse Difference moment
	Acetabulum GLCM Inverse Difference moment2
	Acetabulum GLCM Inverse Variance
	Acetabulum GLCM Max Probability
	Acetabulum GLCM Sum Average
	Acetabulum GLCM Sum Entropy
	Acetabulum GLCM Inertia
	Acetabulum GLCM Variance
	Acetabulum GLCM SumVariance
	Acetabulum GLRLM Short Run Emphasis
	Acetabulum GLRLM Long Run Emphasis
	Acetabulum GLRLM Gray Level Non Uniformity
	Acetabulum GLRLM Run Length Non Uniformity
	Acetabulum GLRLM Run Percentage
	Acetabulum GLRLM Low Gray Level Run Emphasis
	Acetabulum GLRLM high Gray Level Run Emphasis
	Acetabulum GLRLM Short Run Low Gray Level Emphasis
	Acetabulum GLRLM Short Run High Gray Level Emphasis
	Acetabulum GLRLM Long Run Low Gray Level Emphasis
	Acetabulum GLRLM Long Run High Gray Level Emphasis
Acetabulum Histogram	Acetabulum FOS Histogram Entropy
	Acetabulum FOS Histogram Kurtosis
	Acetabulum FOS Histogram MAD
	Acetabulum FOS Histogram Max
	Acetabulum FOS Histogram Mean
	Acetabulum FOS Histogram Median
	Acetabulum FOS Histogram Min
	Acetabulum FOS Histogram Range
	Acetabulum FOS Histogram RMS
	Acetabulum FOS Histogram Skewness
	Acetabulum FOS Histogram STD
	Acetabulum FOS Histogram Uniformity
	Acetabulum FOS Histogram Variance
	Acetabulum FOS Histogram TotalFrequency
	Acetabulum FOS Histogram Quantile 0.01
	Acetabulum FOS Histogram Quantile 0.1
	Acetabulum FOS Histogram Quantile 0.2
	Acetabulum FOS Histogram Quantile 0.3
	Acetabulum FOS Histogram Quantile 0.4
	Acetabulum FOS Histogram Quantile 0.5
	Acetabulum FOS Histogram Quantile 0.6
	Acetabulum FOS Histogram Quantile 0.7
	Acetabulum FOS Histogram Quantile 0.8
	Acetabulum FOS Histogram Quantile 0.9
	Acetabulum FOS Histogram Quantile 0.99
Acetabulum Texture	Acetabulum GLCM Autocorrelation
	Acetabulum GLCM Cluster Prominence
	Acetabulum GLCM Cluster Shade
	Acetabulum GLCM Cluster Tendency
	Acetabulum GLCM Contrast
	Acetabulum GLCM Correlation
	Acetabulum GLCM Difference Entropy
	Acetabulum GLCM Dissimilarity
	Acetabulum GLCM Energy
	Acetabulum GLCM Entropy
	Acetabulum GLCM Homogeneity
	Acetabulum GLCM homogeneity2
	Acetabulum GLCM IMOC1
	Acetabulum GLCM IMOC2
	Acetabulum GLCM Inverse Difference moment
	Acetabulum GLCM Inverse Difference moment2
	Acetabulum GLCM Inverse Variance
	Acetabulum GLCM Max Probability
	Acetabulum GLCM Sum Average
	Acetabulum GLCM Sum Entropy
	Acetabulum GLCM Inertia
	Acetabulum GLCM Variance
	Acetabulum GLCM SumVariance
	Acetabulum GLRLM Short Run Emphasis
	Acetabulum GLRLM Long Run Emphasis
	Acetabulum GLRLM Gray Level Non Uniformity
	Acetabulum GLRLM Run Length Non Uniformity
	Acetabulum GLRLM Run Percentage
	Acetabulum GLRLM Low Gray Level Run Emphasis
	Acetabulum GLRLM high Gray Level Run Emphasis
	Acetabulum GLRLM Short Run Low Gray Level Emphasis
	Acetabulum GLRLM Short Run High Gray Level Emphasis
	Acetabulum GLRLM Long Run Low Gray Level Emphasis
	Acetabulum GLRLM Long Run High Gray Level Emphasis
Acetabulum Signal	Acetabulum FOS Signal Energy
	Acetabulum FOS Signal Kurtosis
	Acetabulum FOS Signal MAD
	Acetabulum FOS Signal Max
	Acetabulum FOS Signal Mean
	Acetabulum FOS Signal Median
	Acetabulum FOS Signal Min
	Acetabulum FOS Signal Range
	Acetabulum FOS Signal RMS
	Acetabulum FOS Signal Skewness
	Acetabulum FOS Signal STD
	Acetabulum FOS Signal Variance
Acetabulum SS	Acetabulum SS Compactness 1
	Acetabulum SS Compactness 2
	Acetabulum SS Maximum 3D Diameter
	Acetabulum SS Minimum 3D Diameter
	Acetabulum SS Median 3D Diameter
	Acetabulum SS Mean 3D Diameter
	Acetabulum SS Std 3D Diameter
	Acetabulum SS Variance 3D Diameter
	Acetabulum SS Skewness 3D Diameter
	Acetabulum SS Kurtosis 3D Diameter
	Acetabulum SS Equivalent R
	Acetabulum SS Max (D/2) / R
	Acetabulum SS Spherical disproportion
	Acetabulum SS Sphericity
	Acetabulum SS Area:
	Acetabulum SS Surface to volume ratio
	Acetabulum SS Volume
	Acetabulum SS mean normal0
	Acetabulum SS mean normal1
	Acetabulum SS mean normal2
SS	Acetabulum SS Compactness 1
	Acetabulum SS Compactness 2
	Acetabulum SS Maximum 3D Diameter
	Acetabulum SS Minimum 3D Diameter
	Acetabulum SS Median 3D Diameter
	Acetabulum SS Mean 3D Diameter
	Acetabulum SS Std 3D Diameter
	Acetabulum SS Variance 3D Diameter
	Acetabulum SS Skewness 3D Diameter
	Acetabulum SS Kurtosis 3D Diameter
	Acetabulum SS Equivalent R
	Acetabulum SS Max (D/2) / R
	Acetabulum SS Spherical disproportion
	Acetabulum SS Sphericity
	Acetabulum SS Area:
	Acetabulum SS Surface to volume ratio
	Acetabulum SS Volume
	Acetabulum SS mean normal0
	Acetabulum SS mean normal1
	Acetabulum SS mean normal2
	Femur SS Compactness 1
	Femur SS Compactness 2
	Femur SS Maximum 3D Diameter
	Femur SS Minimum 3D Diameter
	Femur SS Median 3D Diameter
	Femur SS Mean 3D Diameter
	Femur SS Std 3D Diameter
	Femur SS Variance 3D Diameter
	Femur SS Skewness 3D Diameter
	Femur SS Kurtosis 3D Diameter
	Femur SS Equivalent R
	Femur SS Max (D/2) / R
	Femur SS Spherical disproportion
	Femur SS Sphericity
	Femur SS Area:
	Femur SS Surface to volume ratio
	Femur SS Volume
	Femur SS mean normal0
	Femur SS mean normal1
	Femur SS mean normal2
Acetabulum FOS	Acetabulum FOS Signal Energy
	Acetabulum FOS Signal Kurtosis
	Acetabulum FOS Signal MAD
	Acetabulum FOS Signal Max
	Acetabulum FOS Signal Mean
	Acetabulum FOS Signal Median
	Acetabulum FOS Signal Min
	Acetabulum FOS Signal Range
	Acetabulum FOS Signal RMS
	Acetabulum FOS Signal Skewness
	Acetabulum FOS Signal STD
	Acetabulum FOS Signal Variance
	Acetabulum FOS Histogram Entropy
	Acetabulum FOS Histogram Kurtosis
	Acetabulum FOS Histogram MAD
	Acetabulum FOS Histogram Max
	Acetabulum FOS Histogram Mean
	Acetabulum FOS Histogram Median
	Acetabulum FOS Histogram Min
	Acetabulum FOS Histogram Range
	Acetabulum FOS Histogram RMS
	Acetabulum FOS Histogram Skewness
	Acetabulum FOS Histogram STD
	Acetabulum FOS Histogram Uniformity
	Acetabulum FOS Histogram Variance
	Acetabulum FOS Histogram TotalFrequency
	Acetabulum FOS Histogram Quantile 0.01
	Acetabulum FOS Histogram Quantile 0.1
	Acetabulum FOS Histogram Quantile 0.2
	Acetabulum FOS Histogram Quantile 0.3
	Acetabulum FOS Histogram Quantile 0.4
	Acetabulum FOS Histogram Quantile 0.5
	Acetabulum FOS Histogram Quantile 0.6
	Acetabulum FOS Histogram Quantile 0.7
	Acetabulum FOS Histogram Quantile 0.8
	Acetabulum FOS Histogram Quantile 0.9
	Acetabulum FOS Histogram Quantile 0.99
FOS	Acetabulum FOS Signal Energy
	Acetabulum FOS Signal Kurtosis
	Acetabulum FOS Signal MAD
	Acetabulum FOS Signal Max
	Acetabulum FOS Signal Mean
	Acetabulum FOS Signal Median
	Acetabulum FOS Signal Min
	Acetabulum FOS Signal Range
	Acetabulum FOS Signal RMS
	Acetabulum FOS Signal Skewness
	Acetabulum FOS Signal STD
	Acetabulum FOS Signal Variance
	Acetabulum FOS Histogram Entropy
	Acetabulum FOS Histogram Kurtosis
	Acetabulum FOS Histogram MAD
	Acetabulum FOS Histogram Max
	Acetabulum FOS Histogram Mean
	Acetabulum FOS Histogram Median
	Acetabulum FOS Histogram Min
	Acetabulum FOS Histogram Range
	Acetabulum FOS Histogram RMS
	Acetabulum FOS Histogram Skewness
	Acetabulum FOS Histogram STD
	Acetabulum FOS Histogram Uniformity
	Acetabulum FOS Histogram Variance
	Acetabulum FOS Histogram TotalFrequency
	Acetabulum FOS Histogram Quantile 0.01
	Acetabulum FOS Histogram Quantile 0.1
	Acetabulum FOS Histogram Quantile 0.2
	Acetabulum FOS Histogram Quantile 0.3
	Acetabulum FOS Histogram Quantile 0.4
	Acetabulum FOS Histogram Quantile 0.5
	Acetabulum FOS Histogram Quantile 0.6
	Acetabulum FOS Histogram Quantile 0.7
	Acetabulum FOS Histogram Quantile 0.8
	Acetabulum FOS Histogram Quantile 0.9
	Acetabulum FOS Histogram Quantile 0.99
	Femur FOS Signal Energy
	Femur FOS Signal Kurtosis
	Femur FOS Signal MAD
	Femur FOS Signal Max
	Femur FOS Signal Mean
	Femur FOS Signal Median
	Femur FOS Signal Min
	Femur FOS Signal Range
	Femur FOS Signal RMS
	Femur FOS Signal Skewness
	Femur FOS Signal STD
	Femur FOS Signal Variance
	Femur FOS Histogram Entropy
	Femur FOS Histogram Kurtosis
	Femur FOS Histogram MAD
	Femur FOS Histogram Max
	Femur FOS Histogram Mean
	Femur FOS Histogram Median
	Femur FOS Histogram Min
	Femur FOS Histogram Range
	Femur FOS Histogram RMS
	Femur FOS Histogram Skewness
	Femur FOS Histogram STD
	Femur FOS Histogram Uniformity
	Femur FOS Histogram Variance
	Femur FOS Histogram TotalFrequency
	Femur FOS Histogram Quantile 0.01
	Femur FOS Histogram Quantile 0.1
	Femur FOS Histogram Quantile 0.2
	Femur FOS Histogram Quantile 0.3
	Femur FOS Histogram Quantile 0.4
	Femur FOS Histogram Quantile 0.5
	Femur FOS Histogram Quantile 0.6
	Femur FOS Histogram Quantile 0.7
	Femur FOS Histogram Quantile 0.8
	Femur FOS Histogram Quantile 0.9
	Femur FOS Histogram Quantile 0.99
Acetabulum GLCM	Acetabulum GLCM Autocorrelation
	Acetabulum GLCM Cluster Prominence
	Acetabulum GLCM Cluster Shade
	Acetabulum GLCM Cluster Tendency
	Acetabulum GLCM Contrast
	Acetabulum GLCM Correlation
	Acetabulum GLCM Difference Entropy
	Acetabulum GLCM Dissimilarity
	Acetabulum GLCM Energy
	Acetabulum GLCM Entropy
	Acetabulum GLCM Homogeneity
	Acetabulum GLCM homogeneity2
	Acetabulum GLCM IMOC1
	Acetabulum GLCM IMOC2
	Acetabulum GLCM Inverse Difference moment
	Acetabulum GLCM Inverse Difference moment2
	Acetabulum GLCM Inverse Variance
	Acetabulum GLCM Max Probability
	Acetabulum GLCM Sum Average
	Acetabulum GLCM Sum Entropy
	Acetabulum GLCM Inertia
	Acetabulum GLCM Variance
	Acetabulum GLCM SumVariance
GLCM	Acetabulum GLCM Autocorrelation
	Acetabulum GLCM Cluster Prominence
	Acetabulum GLCM Cluster Shade
	Acetabulum GLCM Cluster Tendency
	Acetabulum GLCM Contrast
	Acetabulum GLCM Correlation
	Acetabulum GLCM Difference Entropy
	Acetabulum GLCM Dissimilarity
	Acetabulum GLCM Energy
	Acetabulum GLCM Entropy
	Acetabulum GLCM Homogeneity
	Acetabulum GLCM homogeneity2
	Acetabulum GLCM IMOC1
	Acetabulum GLCM IMOC2
	Acetabulum GLCM Inverse Difference moment
	Acetabulum GLCM Inverse Difference moment2
	Acetabulum GLCM Inverse Variance
	Acetabulum GLCM Max Probability
	Acetabulum GLCM Sum Average
	Acetabulum GLCM Sum Entropy
	Acetabulum GLCM Inertia
	Acetabulum GLCM Variance
	Acetabulum GLCM SumVariance
	Femur GLCM Autocorrelation
	Femur GLCM Cluster Prominence
	Femur GLCM Cluster Shade
	Femur GLCM Cluster Tendency
	Femur GLCM Contrast
	Femur GLCM Correlation
	Femur GLCM Difference Entropy
	Femur GLCM Dissimilarity
	Femur GLCM Energy
	Femur GLCM Entropy
	Femur GLCM Homogeneity
	Femur GLCM homogeneity2
	Femur GLCM IMOC1
	Femur GLCM IMOC2
	Femur GLCM Inverse Difference moment
	Femur GLCM Inverse Difference moment2
	Femur GLCM Inverse Variance
	Femur GLCM Max Probability
	Femur GLCM Sum Average
	Femur GLCM Sum Entropy
	Femur GLCM Inertia
	Femur GLCM Variance
	Femur GLCM SumVariance
Acetabulum GLRLM	Acetabulum GLRLM Short Run Emphasis
	Acetabulum GLRLM Long Run Emphasis
	Acetabulum GLRLM Gray Level Non Uniformity
	Acetabulum GLRLM Run Length Non Uniformity
	Acetabulum GLRLM Run Percentage
	Acetabulum GLRLM Low Gray Level Run Emphasis
	Acetabulum GLRLM high Gray Level Run Emphasis
	Acetabulum GLRLM Short Run Low Gray Level Emphasis
	Acetabulum GLRLM Short Run High Gray Level Emphasis
	Acetabulum GLRLM Long Run Low Gray Level Emphasis
	Acetabulum GLRLM Long Run High Gray Level Emphasis
GLRLM	Acetabulum GLRLM Short Run Emphasis
	Acetabulum GLRLM Long Run Emphasis
	Acetabulum GLRLM Gray Level Non Uniformity
	Acetabulum GLRLM Run Length Non Uniformity
	Acetabulum GLRLM Run Percentage
	Acetabulum GLRLM Low Gray Level Run Emphasis
	Acetabulum GLRLM high Gray Level Run Emphasis
	Acetabulum GLRLM Short Run Low Gray Level Emphasis
	Acetabulum GLRLM Short Run High Gray Level Emphasis
	Acetabulum GLRLM Long Run Low Gray Level Emphasis
	Acetabulum GLRLM Long Run High Gray Level Emphasis
	Femur GLRLM Short Run Emphasis
	Femur GLRLM Long Run Emphasis
	Femur GLRLM Gray Level Non Uniformity
	Femur GLRLM Run Length Non Uniformity
	Femur GLRLM Run Percentage
	Femur GLRLM Low Gray Level Run Emphasis
	Femur GLRLM high Gray Level Run Emphasis
	Femur GLRLM Short Run Low Gray Level Emphasis
	Femur GLRLM Short Run High Gray Level Emphasis
	Femur GLRLM Long Run Low Gray Level Emphasis
	Femur GLRLM Long Run High Gray Level Emphasis
Femur	Femur SS Compactness 1
	Femur SS Compactness 2
	Femur SS Maximum 3D Diameter
	Femur SS Minimum 3D Diameter
	Femur SS Median 3D Diameter
	Femur SS Mean 3D Diameter
	Femur SS Std 3D Diameter
	Femur SS Variance 3D Diameter
	Femur SS Skewness 3D Diameter
	Femur SS Kurtosis 3D Diameter
	Femur SS Equivalent R
	Femur SS Max (D/2) / R
	Femur SS Spherical disproportion
	Femur SS Sphericity
	Femur SS Area:
	Femur SS Surface to volume ratio
	Femur SS Volume
	Femur SS mean normal0
	Femur SS mean normal1
	Femur SS mean normal2
	Femur FOS Signal Energy
	Femur FOS Signal Kurtosis
	Femur FOS Signal MAD
	Femur FOS Signal Max
	Femur FOS Signal Mean
	Femur FOS Signal Median
	Femur FOS Signal Min
	Femur FOS Signal Range
	Femur FOS Signal RMS
	Femur FOS Signal Skewness
	Femur FOS Signal STD
	Femur FOS Signal Variance
	Femur FOS Histogram Entropy
	Femur FOS Histogram Kurtosis
	Femur FOS Histogram MAD
	Femur FOS Histogram Max
	Femur FOS Histogram Mean
	Femur FOS Histogram Median
	Femur FOS Histogram Min
	Femur FOS Histogram Range
	Femur FOS Histogram RMS
	Femur FOS Histogram Skewness
	Femur FOS Histogram STD
	Femur FOS Histogram Uniformity
	Femur FOS Histogram Variance
	Femur FOS Histogram TotalFrequency
	Femur FOS Histogram Quantile 0.01
	Femur FOS Histogram Quantile 0.1
	Femur FOS Histogram Quantile 0.2
	Femur FOS Histogram Quantile 0.3
	Femur FOS Histogram Quantile 0.4
	Femur FOS Histogram Quantile 0.5
	Femur FOS Histogram Quantile 0.6
	Femur FOS Histogram Quantile 0.7
	Femur FOS Histogram Quantile 0.8
	Femur FOS Histogram Quantile 0.9
	Femur FOS Histogram Quantile 0.99
	Femur GLCM Autocorrelation
	Femur GLCM Cluster Prominence
	Femur GLCM Cluster Shade
	Femur GLCM Cluster Tendency
	Femur GLCM Contrast
	Femur GLCM Correlation
	Femur GLCM Difference Entropy
	Femur GLCM Dissimilarity
	Femur GLCM Energy
	Femur GLCM Entropy
	Femur GLCM Homogeneity
	Femur GLCM homogeneity2
	Femur GLCM IMOC1
	Femur GLCM IMOC2
	Femur GLCM Inverse Difference moment
	Femur GLCM Inverse Difference moment2
	Femur GLCM Inverse Variance
	Femur GLCM Max Probability
	Femur GLCM Sum Average
	Femur GLCM Sum Entropy
	Femur GLCM Inertia
	Femur GLCM Variance
	Femur GLCM SumVariance
	Femur GLRLM Short Run Emphasis
	Femur GLRLM Long Run Emphasis
	Femur GLRLM Gray Level Non Uniformity
	Femur GLRLM Run Length Non Uniformity
	Femur GLRLM Run Percentage
	Femur GLRLM Low Gray Level Run Emphasis
	Femur GLRLM high Gray Level Run Emphasis
	Femur GLRLM Short Run Low Gray Level Emphasis
	Femur GLRLM Short Run High Gray Level Emphasis
	Femur GLRLM Long Run Low Gray Level Emphasis
	Femur GLRLM Long Run High Gray Level Emphasis
Femur Histogram	Femur FOS Histogram Entropy
	Femur FOS Histogram Kurtosis
	Femur FOS Histogram MAD
	Femur FOS Histogram Max
	Femur FOS Histogram Mean
	Femur FOS Histogram Median
	Femur FOS Histogram Min
	Femur FOS Histogram Range
	Femur FOS Histogram RMS
	Femur FOS Histogram Skewness
	Femur FOS Histogram STD
	Femur FOS Histogram Uniformity
	Femur FOS Histogram Variance
	Femur FOS Histogram TotalFrequency
	Femur FOS Histogram Quantile 0.01
	Femur FOS Histogram Quantile 0.1
	Femur FOS Histogram Quantile 0.2
	Femur FOS Histogram Quantile 0.3
	Femur FOS Histogram Quantile 0.4
	Femur FOS Histogram Quantile 0.5
	Femur FOS Histogram Quantile 0.6
	Femur FOS Histogram Quantile 0.7
	Femur FOS Histogram Quantile 0.8
	Femur FOS Histogram Quantile 0.9
	Femur FOS Histogram Quantile 0.99
Femur Texture	Femur GLCM Autocorrelation
	Femur GLCM Cluster Prominence
	Femur GLCM Cluster Shade
	Femur GLCM Cluster Tendency
	Femur GLCM Contrast
	Femur GLCM Correlation
	Femur GLCM Difference Entropy
	Femur GLCM Dissimilarity
	Femur GLCM Energy
	Femur GLCM Entropy
	Femur GLCM Homogeneity
	Femur GLCM homogeneity2
	Femur GLCM IMOC1
	Femur GLCM IMOC2
	Femur GLCM Inverse Difference moment
	Femur GLCM Inverse Difference moment2
	Femur GLCM Inverse Variance
	Femur GLCM Max Probability
	Femur GLCM Sum Average
	Femur GLCM Sum Entropy
	Femur GLCM Inertia
	Femur GLCM Variance
	Femur GLCM SumVariance
	Femur GLRLM Short Run Emphasis
	Femur GLRLM Long Run Emphasis
	Femur GLRLM Gray Level Non Uniformity
	Femur GLRLM Run Length Non Uniformity
	Femur GLRLM Run Percentage
	Femur GLRLM Low Gray Level Run Emphasis
	Femur GLRLM high Gray Level Run Emphasis
	Femur GLRLM Short Run Low Gray Level Emphasis
	Femur GLRLM Short Run High Gray Level Emphasis
	Femur GLRLM Long Run Low Gray Level Emphasis
	Femur GLRLM Long Run High Gray Level Emphasis
Femur Signal	Femur FOS Signal Energy
	Femur FOS Signal Kurtosis
	Femur FOS Signal MAD
	Femur FOS Signal Max
	Femur FOS Signal Mean
	Femur FOS Signal Median
	Femur FOS Signal Min
	Femur FOS Signal Range
	Femur FOS Signal RMS
	Femur FOS Signal Skewness
	Femur FOS Signal STD
	Femur FOS Signal Variance
Femur SS	Femur SS Compactness 1
	Femur SS Compactness 2
	Femur SS Maximum 3D Diameter
	Femur SS Minimum 3D Diameter
	Femur SS Median 3D Diameter
	Femur SS Mean 3D Diameter
	Femur SS Std 3D Diameter
	Femur SS Variance 3D Diameter
	Femur SS Skewness 3D Diameter
	Femur SS Kurtosis 3D Diameter
	Femur SS Equivalent R
	Femur SS Max (D/2) / R
	Femur SS Spherical disproportion
	Femur SS Sphericity
	Femur SS Area:
	Femur SS Surface to volume ratio
	Femur SS Volume
	Femur SS mean normal0
	Femur SS mean normal1
	Femur SS mean normal2
Femur FOS	Femur FOS Signal Energy
	Femur FOS Signal Kurtosis
	Femur FOS Signal MAD
	Femur FOS Signal Max
	Femur FOS Signal Mean
	Femur FOS Signal Median
	Femur FOS Signal Min
	Femur FOS Signal Range
	Femur FOS Signal RMS
	Femur FOS Signal Skewness
	Femur FOS Signal STD
	Femur FOS Signal Variance
	Femur FOS Histogram Entropy
	Femur FOS Histogram Kurtosis
	Femur FOS Histogram MAD
	Femur FOS Histogram Max
	Femur FOS Histogram Mean
	Femur FOS Histogram Median
	Femur FOS Histogram Min
	Femur FOS Histogram Range
	Femur FOS Histogram RMS
	Femur FOS Histogram Skewness
	Femur FOS Histogram STD
	Femur FOS Histogram Uniformity
	Femur FOS Histogram Variance
	Femur FOS Histogram TotalFrequency
	Femur FOS Histogram Quantile 0.01
	Femur FOS Histogram Quantile 0.1
	Femur FOS Histogram Quantile 0.2
	Femur FOS Histogram Quantile 0.3
	Femur FOS Histogram Quantile 0.4
	Femur FOS Histogram Quantile 0.5
	Femur FOS Histogram Quantile 0.6
	Femur FOS Histogram Quantile 0.7
	Femur FOS Histogram Quantile 0.8
	Femur FOS Histogram Quantile 0.9
	Femur FOS Histogram Quantile 0.99
Femur GLCM	Femur GLCM Autocorrelation
	Femur GLCM Cluster Prominence
	Femur GLCM Cluster Shade
	Femur GLCM Cluster Tendency
	Femur GLCM Contrast
	Femur GLCM Correlation
	Femur GLCM Difference Entropy
	Femur GLCM Dissimilarity
	Femur GLCM Energy
	Femur GLCM Entropy
	Femur GLCM Homogeneity
	Femur GLCM homogeneity2
	Femur GLCM IMOC1
	Femur GLCM IMOC2
	Femur GLCM Inverse Difference moment
	Femur GLCM Inverse Difference moment2
	Femur GLCM Inverse Variance
	Femur GLCM Max Probability
	Femur GLCM Sum Average
	Femur GLCM Sum Entropy
	Femur GLCM Inertia
	Femur GLCM Variance
	Femur GLCM SumVariance
Femur GLRLM	Femur GLRLM Short Run Emphasis
	Femur GLRLM Long Run Emphasis
	Femur GLRLM Gray Level Non Uniformity
	Femur GLRLM Run Length Non Uniformity
	Femur GLRLM Run Percentage
	Femur GLRLM Low Gray Level Run Emphasis
	Femur GLRLM high Gray Level Run Emphasis
	Femur GLRLM Short Run Low Gray Level Emphasis
	Femur GLRLM Short Run High Gray Level Emphasis
	Femur GLRLM Long Run Low Gray Level Emphasis
	Femur GLRLM Long Run High Gray Level Emphasis
ALL F-contrast	Femur GLRLM Long Run Low Gray Level Emphasis
	Femur GLRLM Short Run Low Gray Level Emphasis
	Acetabulum GLCM Max Probability
	Acetabulum SS Maximum 3D Diameter
	Femur GLRLM Low Gray Level Run Emphasis
Texture F-contrast	Acetabulum GLRLM Long Run Low Gray Level Emphasis
	Acetabulum GLRLM Short Run Low Gray Level Emphasis
	Acetabulum GLRLM Low Gray Level Run Emphasis
	Femur GLCM Max Probability
	Femur GLCM Correlation
Histogram F-contrast	Femur FOS Histogram Variance
	Femur FOS Histogram RMS
	Femur FOS Histogram Min
	Femur FOS Histogram Quantile 0.3
	Femur FOS Histogram Quantile 0.2
Signal F-contrast	Acetabulum FOS Signal Min
	Acetabulum FOS Signal Kurtosis
	Acetabulum FOS Signal Range
	Acetabulum FOS Signal Max
	Acetabulum FOS Signal Skewness
Acetabulum F-contrast	Acetabulum GLCM Max Probability
	Acetabulum SS Maximum 3D Diameter
	Acetabulum FOS Signal Min
	Acetabulum FOS Histogram Range
	Acetabulum SS mean normal0
Acetabulum Histogram F-contrast	Acetabulum FOS Histogram Variance
	Acetabulum FOS Histogram Uniformity
	Acetabulum FOS Histogram Range
	Acetabulum FOS Histogram Max
	Acetabulum FOS Histogram Kurtosis
Acetabulum Texture F-contrast	Acetabulum GLCM Max Probability
	Acetabulum GLRLM Long Run Low Gray Level Emphasis
	Acetabulum GLRLM Short Run Low Gray Level Emphasis
	Acetabulum GLCM Correlation
	Acetabulum GLCM Energy
Acetabulum Signal F-contrast	Acetabulum FOS Signal Skewness
	Acetabulum FOS Signal Range
	Acetabulum FOS Signal Min
	Acetabulum FOS Signal Max
	Acetabulum FOS Signal Kurtosis
Acetabulum SS F-contrast	Acetabulum SS mean normal0
	Acetabulum SS Max (D/2) / R
	Acetabulum SS Maximum 3D Diameter
	Acetabulum SS Area:
	Acetabulum SS Variance 3D Diameter
SS F-contrast	Femur SS Area:
	Acetabulum SS Maximum 3D Diameter
	Femur SS Volume
	Femur SS Median 3D Diameter
	Acetabulum SS mean normal0
Acetabulum FOS F-contrast	Acetabulum FOS Histogram Range
	Acetabulum FOS Histogram Max
	Acetabulum FOS Signal Min
	Acetabulum FOS Histogram Kurtosis
	Acetabulum FOS Histogram Variance
FOS F-contrast	Femur FOS Histogram Quantile 0.99
	Femur FOS Histogram Quantile 0.6
	Femur FOS Histogram Uniformity
	Femur FOS Histogram Quantile 0.4
	Femur FOS Histogram RMS
Acetabulum GLCM F-contrast	Acetabulum GLCM Max Probability
	Acetabulum GLCM Entropy
	Acetabulum GLCM Energy
	Acetabulum GLCM Correlation
	Acetabulum GLCM Sum Entropy
GLCM F-contrast	Femur GLCM Max Probability
	Femur GLCM Energy
	Femur GLCM Correlation
	Acetabulum GLCM Correlation
	Acetabulum GLCM Inverse Variance
Acetabulum GLRLM F-contrast	Acetabulum GLRLM Long Run Low Gray Level Emphasis
	Acetabulum GLRLM Short Run Low Gray Level Emphasis
	Acetabulum GLRLM Low Gray Level Run Emphasis
	Acetabulum GLRLM Long Run High Gray Level Emphasis
	Acetabulum GLRLM Short Run High Gray Level Emphasis
GLRLM F-contrast	Acetabulum GLRLM Long Run Low Gray Level Emphasis
	Acetabulum GLRLM Short Run Low Gray Level Emphasis
	Acetabulum GLRLM Low Gray Level Run Emphasis
	Femur GLRLM Long Run Low Gray Level Emphasis
	Femur GLRLM Short Run Low Gray Level Emphasis
Femur F-contrast	Femur GLRLM Long Run Low Gray Level Emphasis
	Femur GLRLM Short Run Low Gray Level Emphasis
	Femur GLRLM Low Gray Level Run Emphasis
	Femur SS Area:
	Femur SS Volume
Femur Histogram F-contrast	Femur FOS Histogram Quantile 0.1
	Femur FOS Histogram TotalFrequency
	Femur FOS Histogram Median
	Femur FOS Histogram Range
	Femur FOS Histogram Quantile 0.3
Femur Texture F-contrast	Femur GLRLM Long Run Low Gray Level Emphasis
	Femur GLRLM Short Run Low Gray Level Emphasis
	Femur GLRLM Low Gray Level Run Emphasis
	Femur GLCM Correlation
	Femur GLCM Sum Entropy
Femur Signal F-contrast	Femur FOS Signal Variance
	Femur FOS Signal STD
	Femur FOS Signal MAD
	Femur FOS Signal RMS
	Femur FOS Signal Skewness
Femur SS F-contrast	Femur SS Volume
	Femur SS Area:
	Femur SS Mean 3D Diameter
	Femur SS Median 3D Diameter
	Femur SS Equivalent R
Femur FOS F-contrast	Femur FOS Histogram Quantile 0.3
	Femur FOS Signal MAD
	Femur FOS Signal Energy
	Femur FOS Histogram Quantile 0.5
	Femur FOS Signal Min
Femur GLCM F-contrast	Femur GLCM Inverse Variance
	Femur GLCM Correlation
	Femur GLCM Sum Entropy
	Femur GLCM Entropy
	Femur GLCM Energy
Femur GLRLM F-contrast	Femur GLRLM Long Run Low Gray Level Emphasis
	Femur GLRLM Short Run Low Gray Level Emphasis
	Femur GLRLM Low Gray Level Run Emphasis
	Femur GLRLM Gray Level Non Uniformity
	Femur GLRLM Run Length Non Uniformity
